# Supplementary material for: Postoperative Weight-Bearing, Range-of-Motion Protocols and Knee Biomechanics After Concomitant Posterolateral Meniscal Root Repair with ACL Reconstruction: A Systematic Review
Source: J Clin Med. 2026 Jan 9;15(2):542. doi: 10.3390/jcm15020542 (PMC12842352; doi:10.3390/jcm15020542)
Supplement: Supplementary file 1 [file jcm-15-00542-s001.zip]

Archive with 1 entries (1 files):
- jcm-4017067-supplementary.pdf
